# Supplementary material for: Population dynamics of epidemic and endemic states of drug-resistance emergence in infectious diseases
Source: PeerJ. 2017 Jan 10;5:e2817. doi: 10.7717/peerj.2817 (PMC5228518; doi:10.7717/peerj.2817)
Supplement: Supplemental Information 2 — The Matlab code to find the numerical solutions of the full model for a given set of parameters [file peerj-05-2817-s005.m]

% To generate the time profile of each compartment of the model.
clear all
clc
%% Constant Parameter values 
mu=1/(70*365);  % natural death rate
gamma=1/(5);    % rate of recovery from infection
R0=3;           % R0 may change in the given range in Table 1 of the main text
tau=3;          % delay in start of treatment can change between 0.25 and 1/gamma=5 
delta=0.6;      % fitness of resistance
R1=R0*(1-exp(-(mu+gamma)*tau));
R3=delta*R0;
beta=R0*(mu+gamma);

%% setting time and variables
h = 0.05;           % step size for simulations
tn = 400*356;       % total amount of time (can be changed)
t = (0:h:tn);       % time vector for simulations        
nt = length(t);
S =zeros(nt,1);
Iw =zeros(nt,1);
Ir =zeros(nt,1);
T=zeros(nt,1);
delay=tau/h;

%% qtau probability (can be changed based on probability of developing resistance defined in the Supplemental)
aa=1.5;
qtau=2*aa*exp(-aa*tau)/(1+exp(-2*(tau-1)));
R2=qtau*R0*exp(-(mu+gamma)*tau);

%% initial values 
Ir0 = (mu/(mu+gamma))*(R2*(R1-1)/(R0*(R1-R3)+R2*R3)); 
Iw0 = (R1-R3)*Ir0/R2; 
S0 = 1/R1; 
T0 = 1-Iw0-Ir0-S0;
N = S0 + Iw0 + Ir0 +T0;

S(1) = S0;
Iw(1) = Iw0;
Ir(1) = Ir0;
T(1) = T0;

%% main simulations with time   
for j = 2:nt
    
    S(j) = (S(j-1)+h*mu)/(1+h*beta*(Iw(j-1)+delta*Ir(j-1))+h*mu);
    
    if j<delay+1
        
        Iw(j) = (Iw(j-1)+h*beta*S(j-1)*Iw(j-1))/(1+h*gamma+h*mu);
        
        Ir(j) = (Ir(j-1)+h*delta*beta*S(j-1)*Ir(j-1))/(1+h*gamma+h*mu);
        
        T(j) = (T(j-1)+h*gamma*(Iw(j-1)+Ir(j-1)))/(1+h*mu);
    
    else
        
        Iw(j) = (Iw(j-1) + h*beta*S(j-1)*Iw(j-1) - h*beta*S(j-delay)*Iw(j-delay)*exp(-(mu+gamma)*tau))/(1 + h*gamma + h*mu);
        
        Ir(j) = (Ir(j-1) + h*delta*beta*S(j-1)*Ir(j-1) + h*qtau*beta*S(j-delay)*Iw(j-delay)*exp(-(mu+gamma)*tau))/(1 + h*gamma + h*mu);
        
        T(j) = (T(j-1) + h*gamma*(Iw(j-1)+Ir(j-1)) + h*(1-qtau)*beta*S(j-delay)*Iw(j-delay)*exp(-(mu+gamma)*tau))/(1 + h*mu);
    
    end
    
end

%% plotting time profiles of the compartments
figure(1)       % susceptible
plot(t,S);
ylim([0 1]);
xlim([0 tn]);

figure(2)       % infected with the resistant-type
plot(t,Ir);
ylim([0 0.02]);
xlim([0 tn]);

figure(3)       % infected with the wild-type
plot(t,Iw);
ylim([0 0.01]);
xlim([0 tn]);

figure(4)       % effectively treated or recovered
plot(t,T);
ylim([0 1]);
xlim([0 tn]);
