# Supplementary material for: Population dynamics of epidemic and endemic states of drug-resistance emergence in infectious diseases
Source: PeerJ. 2017 Jan 10;5:e2817. doi: 10.7717/peerj.2817 (PMC5228518; doi:10.7717/peerj.2817)
Supplement: Supplemental Information 7 [file peerj-05-2817-s010.m]

% Generating Figure S2 in supplementary materials; Selecting any of the qtau functional forms 
% will lead to one of the curves in Fig S2 as indicated by color curves. 
clear all
clc;
ntau=100;
h=5/100;
for i=1:ntau+1
    tau(i)=(i-1)*h;     % delay in start of treatment
    % Probability of developing resistance with delay in start of treatment (red curve)
        q(i)=15*exp(-2*tau(i))/(1+exp(-2*(tau(i)-2))); 
    % Probability of developing resistance with delay in start of treatment (black curve)
        %q(i)=2*exp(-1.*tau(i)/1)/(1+exp(-5*(tau(i)-1.5))); 
    % Probability of developing resistance with delay in start of treatment (blue curve)
        %q(i)=0.25/(1+exp(-2*(tau(i)-2)));  %Probability of developing resistance with delay in start of treatment
end
    plot(tau,q,'r');
    xlim([0 5]);
    ylim([0 0.35]);
%    hold on
